# Supplementary material for: Genomic Analysis of Multiresistant Staphylococcus capitis Associated with Neonatal Sepsis
Source: Antimicrob Agents Chemother. 2018 Oct 24;62(11):e00898-18. doi: 10.1128/AAC.00898-18 (PMC6201123; doi:10.1128/AAC.00898-18)
Supplement: Supplemental file 2 [file zac011187599sd2.xls]

## Sheet: FINAL_SUPP_DATA
ISOLATE	Classification	Year of isolation	Sample Source	City	Country	Accession	BioProject	BP	BP3 designation	mecA	fusB	qacA
DMG1800558	NEONATAL_SCREENING	2014	Axilla	Dunedin	NZ	TBC	PRJNA398301	3	3.1	Yes	No	No
DMG1800559	NEONATAL_SCREENING	2014	Axilla	Dunedin	NZ	TBC	PRJNA398301	3	3.1	Yes	Yes	Yes
DMG1800560	NEONATAL_SCREENING	2014	Axilla	Dunedin	NZ	TBC	PRJNA398301	3	3.1	Yes	Yes	Yes
DMG1800561	NEONATAL_SCREENING	2014	Axilla	Dunedin	NZ	TBC	PRJNA398301	3	3.1	Yes	No	No
DMG1800562	NEONATAL_SCREENING	2014	Screen	Dunedin	NZ	TBC	PRJNA398301	3	3.1	Yes	No	No
DMG1800563	NEONATAL_CLINICAL	2014	Blood	Dunedin	NZ	TBC	PRJNA398301	3	3.1	Yes	Yes	Yes
DMG1800564	NEONATAL_CLINICAL	2014	Blood	Dunedin	NZ	TBC	PRJNA398301	3	3.1	Yes	Yes	Yes
DMG1800565	NEONATAL_SCREEN_STAFF	2014	Pinna	Dunedin	NZ	TBC	PRJNA398301	1		No	No	No
DMG1800566	NEONATAL_SCREEN_STAFF	2014	Pinna	Dunedin	NZ	TBC	PRJNA398301	2		No	No	Yes
DMG1800567	NEONATAL_SCREEN_STAFF	2014	Pinna	Dunedin	NZ	TBC	PRJNA398301	1		No	No	No
DMG1800568	NEONATAL_SCREEN_STAFF	2014	Pinna	Dunedin	NZ	TBC	PRJNA398301	1		No	No	No
DMG1800569	NEONATAL_SCREEN_STAFF	2014	Thumb	Dunedin	NZ	TBC	PRJNA398301	4		No	No	No
DMG1800570	NEONATAL_SCREEN_STAFF	2014	Pinna	Dunedin	NZ	TBC	PRJNA398301	1		No	No	No
DMG1800571	NEONATAL_SCREEN_STAFF	2014	Pinna	Dunedin	NZ	TBC	PRJNA398301	1		No	No	No
DMG1800572	NEONATAL_SCREEN_STAFF	2014	Thumb	Dunedin	NZ	TBC	PRJNA398301	3	3.1	Yes	Yes	Yes
DMG1800573	NEONATAL_SCREEN_STAFF	2014	Pinna	Dunedin	NZ	TBC	PRJNA398301	1		No	No	No
DMG1800574	NEONATAL_SCREEN_STAFF	2014	Pinna	Dunedin	NZ	TBC	PRJNA398301	1		No	No	No
DMG1800575	NEONATAL_SCREEN_STAFF	2014	Pinna	Dunedin	NZ	TBC	PRJNA398301	1		No	No	No
DMG1800576	NEONATAL_SCREEN_STAFF	2014	Thumb	Dunedin	NZ	TBC	PRJNA398301	4		No	No	No
DMG1800577	NEONATAL_SCREEN_STAFF	2014	Pinna	Dunedin	NZ	TBC	PRJNA398301	1		No	No	No
DMG1800578	NEONATAL_SCREENING	2014	Axilla	Dunedin	NZ	TBC	PRJNA398301	1		No	No	No
DMG1800579	NEONATAL_SCREENING	2014	Axilla	Dunedin	NZ	TBC	PRJNA398301	3	3.1	Yes	Yes	Yes
DMG1800580	NEONATAL_SCREENING	2014	Axilla	Dunedin	NZ	TBC	PRJNA398301	3	3.1	Yes	No	No
DMG1800581	NEONATAL_SCREENING	2014	Inguinal	Dunedin	NZ	TBC	PRJNA398301	3	3.1	Yes	No	No
DMG1800582	NEONATAL_SCREENING	2015	Axilla	Dunedin	NZ	TBC	PRJNA398301	3	3.1	Yes	No	No
DMG1800583	NEONATAL_SCREENING	2015	Axilla	Dunedin	NZ	TBC	PRJNA398301	3	3.1	Yes	No	No
DMG1800584	NEONATAL_SCREENING	2015	Umbilicus	Dunedin	NZ	TBC	PRJNA398301	3	3.1	Yes	No	No
DMG1800585	NEONATAL_SCREENING	2015	Axilla	Dunedin	NZ	TBC	PRJNA398301	3	3.1	Yes	No	No
DMG1800586	NEONATAL_SCREENING	2015	Axilla	Dunedin	NZ	TBC	PRJNA398301	3	3.1	Yes	No	No
DMG1800587	NEONATAL_SCREENING	2015	Axilla	Dunedin	NZ	TBC	PRJNA398301	3	3.1	Yes	No	No
DMG1800588	NEONATAL_SCREENING	2015	Axilla	Dunedin	NZ	TBC	PRJNA398301	3	3.1	Yes	No	No
DMG1800589	NEONATAL_SCREENING	2015	Axilla	Dunedin	NZ	TBC	PRJNA398301	3	3.1	Yes	No	No
DMG1800590	OTHER	2014	Blood	Auckland	NZ	TBC	PRJNA398301	3	3.1	Yes	No	No
DMG1800591	OTHER	2014	Peritoneal fluid	Auckland	NZ	TBC	PRJNA398301	3	3.1	Yes	No	Yes
DMG1800592	OTHER	2014	Peritoneal fluid	Auckland	NZ	TBC	PRJNA398301	3	3.1	Yes	No	No
DMG1800593	OTHER	2014	Blood	Auckland	NZ	TBC	PRJNA398301	3	3.3	No	No	Yes
DMG1800594	OTHER	2014	Joint tissue	Auckland	NZ	TBC	PRJNA398301	4		No	No	No
DMG1800595	OTHER	2014	Blood	Auckland	NZ	TBC	PRJNA398301	2		No	No	No
DMG1800596	OTHER	2010	Peritoneal fluid	Christchurch	NZ	TBC	PRJNA398301	3	3.2	No	No	Yes
DMG1800597	OTHER	2011	Tissue	Christchurch	NZ	TBC	PRJNA398301	3	3.2	No	No	Yes
DMG1800598	OTHER	2012	Peritoneal fluid	Christchurch	NZ	TBC	PRJNA398301	3	3.2	No	No	No
DMG1800599	OTHER	2012	Tissue	Christchurch	NZ	TBC	PRJNA398301	3	3.2	No	No	No
DMG1800600	OTHER	2012	Bone	Christchurch	NZ	TBC	PRJNA398301	1		No	No	No
DMG1800601	OTHER	2012	Tissue	Christchurch	NZ	TBC	PRJNA398301	3	3.1	Yes	No	No
DMG1800602	OTHER	2012	Hip Tissue	Christchurch	NZ	TBC	PRJNA398301	3	3.1	Yes	No	No
DMG1800603	OTHER	2012	Knee Tissue	Christchurch	NZ	TBC	PRJNA398301	2		No	No	No
DMG1800604	OTHER	2013	CAPD	Christchurch	NZ	TBC	PRJNA398301	3	3.1	Yes	No	No
DMG1800605	OTHER	2013	Joint aspirate	Christchurch	NZ	TBC	PRJNA398301	3	3.2	No	No	Yes
DMG1800606	OTHER	2013	Joint aspirate	Christchurch	NZ	TBC	PRJNA398301	3	3.2	No	No	Yes
DMG1800607	OTHER	2014	Joint aspirate	Christchurch	NZ	TBC	PRJNA398301	3	3.2	No	No	Yes
DMG1800608	OTHER	2014	Leg Biopsy tissue	Christchurch	NZ	TBC	PRJNA398301	3	3.2	No	No	Yes
DMG1800609	OTHER	2014	Peritoneal fluid	Christchurch	NZ	TBC	PRJNA398301	3	3.1	No	No	No
DMG1800610	OTHER	2014	Hip aspirate	Christchurch	NZ	TBC	PRJNA398301	1		No	No	No
DMG1800611	NEONATAL_SCREENING	2015	Axilla	Dunedin	NZ	TBC	PRJNA398301	3	3.1	Yes	No	No
DMG1800612	OTHER	2012	Blood	Dunedin	NZ	TBC	PRJNA398301	1		No	No	No
DMG1800613	OTHER	2012	Blood	Dunedin	NZ	TBC	PRJNA398301	3	3.1	Yes	No	No
DMG1800614	OTHER	2012	Blood	Dunedin	NZ	TBC	PRJNA398301	1		No	No	No
DMG1800615	OTHER	2012	Blood	Dunedin	NZ	TBC	PRJNA398301	2		No	No	No
DMG1800616	OTHER	2013	Blood	Dunedin	NZ	TBC	PRJNA398301	3	3.2	No	No	No
DMG1800617	OTHER	2013	Blood	Dunedin	NZ	TBC	PRJNA398301	3	3.2	No	No	No
DMG1800618	NEONATAL_CLINICAL	2013	Blood	Dunedin	NZ	TBC	PRJNA398301	3	3.1	Yes	Yes	Yes
DMG1800619	NEONATAL_CLINICAL	2013	Blood	Dunedin	NZ	TBC	PRJNA398301	3	3.1	Yes	Yes	Yes
DMG1800620	OTHER	2013	Blood	Dunedin	NZ	TBC	PRJNA398301	3	3.2	No	No	Yes
DMG1800621	OTHER	2013	Blood	Dunedin	NZ	TBC	PRJNA398301	2		No	No	No
DMG1800622	OTHER	2013	Blood	Dunedin	NZ	TBC	PRJNA398301	1		No	No	No
DMG1800623	NEONATAL_CLINICAL	2012	Blood	Dunedin	NZ	TBC	PRJNA398301	3	3.1	Yes	Yes	Yes
DMG1800624	NEONATAL_CLINICAL	2012	Blood	Dunedin	NZ	TBC	PRJNA398301	3	3.1	Yes	Yes	Yes
DMG1800625	OTHER	2014	Blood	Dunedin	NZ	TBC	PRJNA398301	3	3.2	No	Yes	Yes
DMG1800626	OTHER	2014	Blood	Dunedin	NZ	TBC	PRJNA398301	3	3.2	No	No	Yes
DMG1800627	OTHER	2014	Blood	Dunedin	NZ	TBC	PRJNA398301	2		No	No	Yes
DMG1800628	NEONATAL_CLINICAL	2015	Blood	Dunedin	NZ	TBC	PRJNA398301	3	3.1	Yes	Yes	Yes
DMG1800665	NEONATAL_CLINICAL	2010	Blood	Dunedin	NZ	TBC	PRJNA398301	3	3.1	Yes	Yes	Yes
DMG1800666	NEONATAL_CLINICAL	2010	Blood	Dunedin	NZ	TBC	PRJNA398301	3	3.1	Yes	Yes	Yes
DMG1800667	NEONATAL_CLINICAL	2010	Blood	Dunedin	NZ	TBC	PRJNA398301	3	3.1	Yes	Yes	Yes
DMG1800668	NEONATAL_CLINICAL	2010	Blood	Dunedin	NZ	TBC	PRJNA398301	3	3.1	Yes	Yes	Yes
AYP1020	OTHER	2011	Blood	Melbourne	Australia	SAMN02739579	PRJNA232502	4		No	No	No
C87	OTHER	UNKNOWN	Unknown	UNKNOWN	USA	SAMN02463752	PRJNA38749	1		No	No	No
CR01	NEONATAL_CLINICAL	2007	Blood	UNKNOWN	France	SAMEA3138827	PRJEB1494	3	3.1	Yes	No	No
CR02	NEONATAL_CLINICAL	2008	Blood	UNKNOWN	France	SAMEA3661572	PRJEB8891	4		No	No	No
CR03	NEONATAL_CLINICAL	2009	Blood	UNKNOWN	Belgium	SAMEA3271078	PRJEB8618	3	3.1	Yes	No	No
CR04	NEONATAL_CLINICAL	UNKNOWN	Blood	UNKNOWN	Australia	SAMEA3271079	PRJEB8618	3	3.1	Yes	No	No
CR05	NEONATAL_CLINICAL	UNKNOWN	Blood	UNKNOWN	UK	SAMEA3271080	PRJEB8618	3	3.1	Yes	Yes	No
CR09	NEONATAL_CLINICAL	UNKNOWN	Blood	UNKNOWN	France	SAMEA3271081	PRJEB8618	3	3.1	Yes	No	No
FDAARGOS_173	NEONATAL_CLINICAL	2014	Blood	UNKNOWN	USA	SAMN03996314	PRJNA231221	3	3.1	Yes	Yes	No
LNZR_1	OTHER	2012	Blood	UNKNOWN	China	SAMN02680303	PRJNA240935	3	3.3	Yes	No	Yes
DMG1800629	NEONATAL_CLINICAL	2007	Blood	Dunedin	NZ	TBC	PRJNA398301	3	3.1	Yes	No	Yes
DMG1800630	NEONATAL_CLINICAL	2007	Blood	Dunedin	NZ	TBC	PRJNA398301	1		No	No	No
DMG1800631	NEONATAL_SCREENING	2011	Axilla	Dunedin	NZ	TBC	PRJNA398301	3	3.1	Yes	Yes	Yes
DMG1800632	NEONATAL_CLINICAL	2011	PICC line	Dunedin	NZ	TBC	PRJNA398301	3	3.1	Yes	Yes	Yes
NZ-SC16875	NEONATAL_CLINICAL	2011	Blood	Dunedin	NZ	TBC	PRJNA398301	3	3.1	Yes	Yes	Yes
DMG1800634	NEONATAL_CLINICAL	2011	Blood	Dunedin	NZ	TBC	PRJNA398301	3	3.1	Yes	Yes	Yes
DMG1800635	NEONATAL_SCREENING	2013	Umbilicus	Dunedin	NZ	TBC	PRJNA398301	3	3.1	Yes	Yes	Yes
DMG1800636	NEONATAL_CLINICAL	2013	Blood	Dunedin	NZ	TBC	PRJNA398301	3	3.1	Yes	Yes	Yes
DMG1800637	NEONATAL_CLINICAL	2013	blood	Dunedin	NZ	TBC	PRJNA398301	3	3.1	Yes	No	No
DMG1800638	NEONATAL_ENVIRONMENT	2013	incubator	Dunedin	NZ	TBC	PRJNA398301	3	3.1	Yes	Yes	Yes
DMG1800639	NEONATAL_ENVIRONMENT	2013	stethoscope diaphragm	Dunedin	NZ	TBC	PRJNA398301	3	3.1	Yes	Yes	Yes
DMG1800640	NEONATAL_ENVIRONMENT	2013	stethoscope ear piece	Dunedin	NZ	TBC	PRJNA398301	1		No	No	No
DMG1800641	NEONATAL_SCREENING	2013	Axilla	Dunedin	NZ	TBC	PRJNA398301	3	3.1	Yes	Yes	Yes
DMG1800642	NEONATAL_ENVIRONMENT	2013	stethoscope diaphragm	Dunedin	NZ	TBC	PRJNA398301	3	3.1	Yes	Yes	Yes
DMG1800643	NEONATAL_ENVIRONMENT	2013	stethoscope ear piece	Dunedin	NZ	TBC	PRJNA398301	1		No	No	No
DMG1800644	NEONATAL_SCREENING	2013	Axilla	Dunedin	NZ	TBC	PRJNA398301	3	3.1	Yes	Yes	Yes
DMG1800645	NEONATAL_ENVIRONMENT	2013	stethoscope diaphragm	Dunedin	NZ	TBC	PRJNA398301	3	3.1	Yes	Yes	Yes
DMG1800646	NEONATAL_SCREENING	2013	Axilla	Dunedin	NZ	TBC	PRJNA398301	3	3.1	Yes	Yes	Yes
DMG1800647	NEONATAL_ENVIRONMENT	2013	PICC line tip	Dunedin	NZ	TBC	PRJNA398301	3	3.1	Yes	No	No
DMG1800648	NEONATAL_SCREENING	2013	Axilla	Dunedin	NZ	TBC	PRJNA398301	3	3.1	Yes	Yes	Yes
DMG1800649	NEONATAL_SCREENING	2013	Axilla	Dunedin	NZ	TBC	PRJNA398301	3	3.1	Yes	Yes	Yes
DMG1800650	NEONATAL_SCREENING	2013	Axilla	Dunedin	NZ	TBC	PRJNA398301	3	3.1	Yes	Yes	Yes
DMG1800651	NEONATAL_SCREENING	2013	Axilla	Dunedin	NZ	TBC	PRJNA398301	3	3.1	Yes	Yes	Yes
DMG1800652	NEONATAL_CLINICAL	2013	Blood	Dunedin	NZ	TBC	PRJNA398301	3	3.1	Yes	Yes	Yes
DMG1800653	NEONATAL_CLINICAL	2013	Blood	Dunedin	NZ	TBC	PRJNA398301	3	3.1	Yes	Yes	Yes
DMG1800654	NEONATAL_CLINICAL	2013	Blood	Dunedin	NZ	TBC	PRJNA398301	3	3.1	Yes	Yes	Yes
DMG1800655	NEONATAL_ENVIRONMENT	2013	stethoscope inside incubator	Dunedin	NZ	TBC	PRJNA398301	3	3.1	Yes	Yes	Yes
DMG1800656	NEONATAL_SCREENING	2013	Axilla	Dunedin	NZ	TBC	PRJNA398301	3	3.1	Yes	No	Yes
DMG1800657	NEONATAL_ENVIRONMENT	2013	diaphragm stethoscope	Dunedin	NZ	TBC	PRJNA398301	3	3.1	Yes	No	Yes
DMG1800658	NEONATAL_SCREENING	2013	Axilla	Dunedin	NZ	TBC	PRJNA398301	3	3.1	Yes	Yes	Yes
DMG1800659	NEONATAL_SCREENING	2013	Axilla	Dunedin	NZ	TBC	PRJNA398301	3	3.1	Yes	No	No
DMG1800660	NEONATAL_CLINICAL	2014	Blood	Dunedin	NZ	TBC	PRJNA398301	3	3.1	Yes	Yes	Yes
DMG1800661	NEONATAL_SCREENING	2014	Axilla	Dunedin	NZ	TBC	PRJNA398301	3	3.1	Yes	Yes	Yes
DMG1800662	NEONATAL_SCREENING	2014	Axilla	Dunedin	NZ	TBC	PRJNA398301	3	3.1	Yes	Yes	Yes
DMG1800663	NEONATAL_SCREENING	2014	eye	Dunedin	NZ	TBC	PRJNA398301	3	3.1	Yes	Yes	Yes
DMG1800664	NEONATAL_SCREENING	2014	Axilla	Dunedin	NZ	TBC	PRJNA398301	3	3.1	Yes	Yes	Yes
QN1	OTHER	2012	Skin	UNKNOWN	China	SAMN02471139	PRJNA159795	1		No	No	No
SK14	UNKNOWN	UNKNOWN	Skin	UNKNOWN	USA	SAMN00000713	PRJNA31013	2		No	No	No
SSCC64201	UNKNOWN	UNKNOWN	UNKNOWN	Perth	Australia	TBC	PRJNA398301	4		No	No	Yes
SSCC64378	UNKNOWN	UNKNOWN	UNKNOWN	Perth	Australia	TBC	PRJNA398301	3	3.1	Yes	No	Yes
SSCC64403	UNKNOWN	UNKNOWN	UNKNOWN	Perth	Australia	TBC	PRJNA398301	1		No	No	No
SSCC64470	UNKNOWN	UNKNOWN	UNKNOWN	Perth	Australia	TBC	PRJNA398301	1		No	No	No
SSCC64506	UNKNOWN	UNKNOWN	UNKNOWN	Perth	Australia	TBC	PRJNA398301	3	3.2	No	No	Yes
SSCC64520	UNKNOWN	UNKNOWN	UNKNOWN	Perth	Australia	TBC	PRJNA398301	4		No	No	No
SSCC64760	UNKNOWN	UNKNOWN	UNKNOWN	Perth	Australia	TBC	PRJNA398301	3	3.1	Yes	No	No
SSCC64800	UNKNOWN	UNKNOWN	UNKNOWN	Perth	Australia	TBC	PRJNA398301	4		No	No	No
SSCC64942	UNKNOWN	UNKNOWN	UNKNOWN	Perth	Australia	TBC	PRJNA398301	3	3.1	Yes	No	Yes
SSCC65064	UNKNOWN	UNKNOWN	UNKNOWN	Perth	Australia	TBC	PRJNA398301	3	3.2	No	No	No
SSCC65303	UNKNOWN	UNKNOWN	UNKNOWN	Perth	Australia	TBC	PRJNA398301	3	3.2	No	No	Yes
VCU116	UNKNOWN	UNKNOWN	UNKNOWN	UNKNOWN	USA	SAMN00116853	PRJNA53751	2		No	No	No
